# Supplementary material for: Small-scale protocols to characterize mitochondrial Complex V activity and assembly in peripheral blood mononuclear cells
Source: PLoS One. 2025 May 8;20(5):e0323136. doi: 10.1371/journal.pone.0323136 (PMC12061129; doi:10.1371/journal.pone.0323136)
Supplement: S1 File — (XLSX) [file pone.0323136.s009.xlsx]

## Sheet: Fig 1
	Time (min)		Absorption at 340 nm
			Background		2 mg Bovine heart mitoch.		4 x 105 PBMC
				+ oligomycin		+ oligomycin		+ oligomycin
	00:00:00	0	0.11	0.112	0.393	0.424	0.443	0.451
	00:01:00	1	0.11	0.113	0.376	0.424	0.442	0.448
	00:02:00	2	0.11	0.112	0.359	0.423	0.439	0.446
	00:03:00	3	0.11	0.112	0.342	0.421	0.435	0.444
	00:04:00	4	0.11	0.112	0.323	0.42	0.432	0.441
	00:05:00	5	0.11	0.113	0.304	0.418	0.429	0.438
	00:06:00	6	0.11	0.113	0.285	0.416	0.426	0.436
	00:07:00	7	0.11	0.112	0.266	0.415	0.423	0.434
	00:08:00	8	0.11	0.112	0.247	0.413	0.419	0.431
	00:09:00	9	0.11	0.113	0.228	0.412	0.416	0.428
	00:10:00	10	0.11	0.113	0.208	0.409	0.412	0.426
	00:11:00	11	0.11	0.112	0.189	0.408	0.408	0.423
	00:12:00	12	0.11	0.112	0.17	0.406	0.404	0.42
	00:13:00	13	0.11	0.113	0.151	0.405	0.401	0.417
	00:14:00	14	0.11	0.112	0.133	0.402	0.397	0.415
	00:15:00	15	0.11	0.112	0.12	0.4	0.393	0.412
	00:16:00	16	0.11	0.113		0.399	0.39	0.41
	00:17:00	17	0.11	0.113		0.396	0.385	0.407
	00:18:00	18	0.11	0.112		0.394	0.381	0.404
	00:19:00	19	0.11	0.112		0.392	0.378	0.402
	00:20:00	20	0.11	0.113		0.391	0.373	0.4
	00:21:00	21	0.11	0.112		0.389	0.369	0.397
	00:22:00	22	0.11	0.112		0.387	0.365	0.395
	00:23:00	23	0.11	0.113		0.385	0.361	0.392
	00:24:00	24	0.11	0.112		0.383	0.357	0.389
	00:25:00	25	0.11	0.113		0.381	0.353	0.386
	00:26:00	26	0.11	0.113		0.38	0.348	0.383
	00:27:00	27	0.11	0.113		0.378	0.344	0.381
	00:28:00	28	0.11	0.112		0.377	0.34	0.378
	00:29:00	29	0.11	0.112		0.374	0.336	0.375
	00:30:00	30	0.11	0.113		0.372	0.332	0.372
	00:31:00	31	0.11	0.113		0.37	0.327	0.369
	00:32:00	32	0.11	0.113		0.369	0.323	0.367
	00:33:00	33	0.11	0.113		0.367	0.319	0.364
	00:34:00	34	0.11	0.112		0.365	0.315	0.361
	00:35:00	35	0.11	0.113		0.363	0.311	0.358
	00:36:00	36	0.11	0.113		0.361	0.307	0.355
	00:37:00	37	0.11	0.112		0.36	0.302	0.352
	00:38:00	38	0.11	0.113		0.358	0.299	0.349
	00:39:00	39	0.11	0.113		0.356	0.294	0.346
	00:40:00	40	0.11	0.113		0.354	0.29	0.343
	00:41:00	41	0.11	0.113		0.352	0.286	0.34
	00:42:00	42	0.11	0.113		0.351	0.282	0.337
	00:43:00	43	0.11	0.113		0.349	0.278	0.334
	00:44:00	44	0.11	0.112		0.347	0.274	0.331
	00:45:00	45	0.11	0.113		0.345	0.27	0.328
	00:46:00	46	0.11	0.112		0.343	0.265	0.325
	00:47:00	47	0.11	0.113		0.342	0.262	0.322
	00:48:00	48	0.11	0.113		0.34	0.257	0.319
	00:49:00	49	0.11	0.113		0.338	0.253	0.316
	00:50:00	50	0.11	0.112		0.336	0.249	0.313
	00:51:00	51	0.11	0.113		0.335	0.245	0.31
	00:52:00	52	0.11	0.113		0.333	0.241	0.307
	00:53:00	53	0.11	0.112		0.331	0.24	0.304
	00:54:00	54	0.11	0.113		0.33	0.233	0.301
	00:55:00	55	0.11	0.113		0.328	0.229	0.298
	00:56:00	56	0.11	0.113		0.326	0.225	0.295
	00:57:00	57	0.11	0.113		0.324	0.221	0.292
	00:58:00	58	0.11	0.113		0.322	0.217	0.289
	00:59:00	59	0.11	0.113		0.32	0.213	0.286
	01:00:00	60	0.11	0.113		0.319	0.209	0.283

## Sheet: Fig 2
	Subject	Oligomycin A (nM)	CX-V activity relative to	Mean CX-V activity relative to
		for 3 d	total ATPase activity (%)	total ATPase activity (%)
	C1	0	18.182	27.7047
		1	36.5579	13.463
		10	18.8158	11.5494
		100	13.4069	5.77765
	C2	0	41.8488
		1	18.5654
		10	23.4942
		100	24.6482
	C3	0	30.3234
		1	3.60331
		10	11.4927
		100	4.45876
	C4	0	28.675
		1	8.93102
		10	2.32527
		100	-9.42707
	C5	0	28.6749
		1	4.25595
		10	8.64067
		100	-2.38467
	C6	0	18.5239
		1	8.86461
		10	4.52748
		100	3.96379

## Sheet: Fig 3
			DYm in presence of toxin relative to DYm in absence of toxin (%)
		Toxin present during measurement	Oligomycin A				Rotenone + Antimycin A				FCCP
		Ologomycin A for 3 d (nM)	0	1	10	100	0	1	10	100	0	1	10	100
		C1	32.7453	11.7331	-22.2139	-28.7969	-29.7835	-28.6239	-83.5225	-54.7232	-51.9759	-47.3747	-44.8458	-62.6683
		C2	33.801	0.571196	0.212639	-9.62942					-54.9953	-64.0496	-71.8392	-65.2025
		C3	53.9287	-4.24035	5.63527	25.3876	4.33496	-75.5123	-84.3416	-78.0575	-51.7934	-79.3437	-88.3725	-81.0091
		C4	73.0514	-13.5217	-4.4149	-10.4725	-42.9238	-73.4978	-77.962	-65.086	-55.6601	-81.6254	-74.9529	-79.3237
		C5					-57.0009	-69.2119	-59.2954	-45.1036	-57.6987	-73.6942	-64.6699	-60.363
		C6					-51.9222	-84.1068	-55.625		-39.1676	-58.7219	-48.8936	-34.0642
		Mean	48.3816	-1.36445	-5.19522	-5.87782	-35.4591	-66.1906	-72.1493	-60.7426	-51.8818	-67.4683	-65.5956	-63.7718

## Sheet: Fig 4B
	PBMCs (x105)	Signal
	8.5	30463.1
	4.25	15750.2
	2.125	7253.92
	1.0625	2853.66
	0.53125	1536.33
	0.265625	540.82
	0.132812	249.749
	0.0664062

## Sheet: Fig 5B
		Oligomycin A (nM)	Signal	Normalised			C1		C2				C3			C4
	Subject	for 3 d	CX-V activity	CX-V activity
	C1	0	10405	1
		1	12717.2	1.22222
		10	13006.2	1.25
		100	7370.21	0.708333	CX-V
	C2	0	20665.5	1.00002
		1	7514.72	0.363645
		10	6069.58	0.293713
		100	578.056	0.0279727
	C3	0	10265.9	0.999995
		1	8912.75	0.868182
		10	8475.75	0.825614
		100	4835.73	0.471043
	C4	0	14052.9	0.999994
		1	12989	0.924289			C5					C6
		10	8929.36	0.635406
		100	5610.99	0.399274
	C5	0	11022.1	1.00001
		1	10024.2	0.909469
		10	8406.29	0.762683
		100	4405.68	0.399717	CX-V
	C6	0	8774.41	1.00005
		1	10934.1	1.24619
		10	9953.63	1.13445
		100	6794.87	0.774433

## Sheet: Fig 5C
		Oligomycin A (nM)	Signal	Normalised			C1		C2			C3
	Subject	for 3 d	ATP5A	ATP5A
	C1	0	2447917	1
		1	2492265	1.01812
		10	2327997	0.951011
		100	861137	0.351784	CX-V
	C2	0	4528030	1
		1	2316012	0.511483
		10	1658130	0.366192
		100	257982	0.0569744
	C3	0	8031263	1
		1	6488021	0.807846
		10	6806453	0.847495
		100	3995280	0.497466
	C4	0	7698442	1
		1	6886625	0.894548			C4		C5			C6
		10	5694374	0.739679
		100	3526211	0.458042
	C5	0	7454711	1
		1	6536600	0.876842
		10	4559960	0.611688	CX-V
		100	2863576	0.38413
	C6	0	4864544	1
		1	5474464	1.12538
		10	4730240	0.972391
		100	3256256	0.669386

## Sheet: S1 Fig
	Experiment 1			Experiment 2
	Oligomycin A (nM)	DOD340 nm/min		Oligomycin A (nM)	DOD340 nm/min
	0	-14.016		0	-15.0053
	31.25	-12.123		40	-13.486
	62.5	-6.9781		60	-9.7404
	125	-11.09		80	-14.595
	250	-12.123		100	-16.119

## Sheet: S2 Fig
	Experiment 1			Experiment 2
	Digitonin (%)	DOD340 nm/min		Digitonin (%)	DOD340 nm/min
	0	-0.2686		0	-1.54548
	0.004	-5.076		0.005	-6.73147
	0.007	-7.6166		0.01	-9.84406
	0.01	-10.519		0.015	-6.95537
	0.02	-7.3		0.02	-7.37607
	0.03	-4.3366

## Sheet: S3 Fig
	PBMCs (x 105)	DOD340 nm/min
		no Oligomycin A	62.5 nM Oligomycin A
	0	-0.202	-0.181
	1	-2.679	-1.58
	2	-5.557	-3.393
	4	-6.57	-4
	8	-10.72	-9.4

## Sheet: S5 Fig
	Lane	PBMC	ATPase
		(x 105)	Signal
	1	9	18028
	2	4.5	12771
	3	2.25	4323.78
	4	1.125	1316.5
	5	0.5625	267.678
	6	0.28125	0

[truncated: 1 more sheets: Sheet1]
